# Supplementary material for: The RNA Binding Protein Igf2bp1 Is Required for Zebrafish RGC Axon Outgrowth In Vivo
Source: PLoS One. 2015 Sep 1;10(9):e0134751. doi: 10.1371/journal.pone.0134751 (PMC4556669; doi:10.1371/journal.pone.0134751)
Supplement: S1 Spreadsheet — (XLSX) [file pone.0134751.s008.xlsx]

## Sheet: Sheet1
Data from Figure 1o,p
				green/red fluorescence intensity in +UTR axons (n=10)
		POSITION		axon1	axon2	axon3	axon4	axon5	axon6	axon7	axon8	axon9	axon10		AVERAGE	STDEVA	SEM
		(pixels)
GROWTH CONE		1 to 10		0.153	0.067	0.045	0.042	0.056	0.03	0.045	0.0334	0.0391	0.1067		0.06172	0.0389924	0.0129975
		11 to 20		0.109	0.055	0.046	0.043	0.061	0.041	0.046	0.0226	0.0561	0.0754		0.05551	0.0233774	0.00779247
		21 to 30		0.064	0.094	0.071	0.032	0.024	0.03	0.071	0.0135	0.0737	0.0495		0.05227	0.0263664	0.00878878
		31 to 40		0.049	0.056	0.056	0.03	0.048	0.014	0.056	0.0133	0.0498	0.0479		0.042	0.0167343	0.00557811
		41 to 50		0.005	0.056	0.073	0.035	0.046	0.009	0.073	0.0135	0.0406	0.028		0.03791	0.0246845	0.00822817
		51 to 60		0.038	0.077	0.082	0.053	0.071	0.012	0.082	0.0103	0.0456	0.0308		0.05017	0.0274445	0.00914816
		61 to 70		0.051	0.045	0.039	0.034	0.054	0.004	0.039	0.0201	0.0271	0.0303		0.03435	0.0149565	0.00498552
		71 to 80		0.052	0.049	0.06	0.032	0.029	0.009	0.06	0.0199	0.048	0.0253		0.03842	0.017733	0.005911
		81 to 90		0.05	0.06	0.025	0.024	0.034	0.009	0.025	0.0118	0.032	0.0185		0.02893	0.0159828	0.00532759
		91 to 100		0.001	0.041	0.014	0.018	0.026	0.002	0.014	0.00816	0.0223	0.0305		0.017696	0.0126519	0.00421731
		101 to 110		0.012	0.037	0.003	0.004	0.003	0	0.003	0.000796	0.0351	0.071		0.0168896	0.0235161	0.0078387
		111 to 120		0.015	0.041	0.006	0.0008183	0.014	0	0.006	0.0029	0.04	0.0192		0.0144918	0.0150982	0.00503272
		121 to 130		0.009	0.064	0.015	0.0009807	0.006	0.005	0.015	0.0029	0.0233	0.0201		0.0161281	0.0183882	0.00612939
		131 to 140		0	0.044	0.0003759	0.001	0.018	0	0.0003759	0.00256	0.0132	0.0188		0.00983118	0.0142556	0.00475186
PROXIMAL AXON		141 to 150		0	0.014	0.007	0.034	0.019	0	0.007	0.0006	0.0053	0.0318		0.01187	0.0126567	0.00421889
				green/red fluorescence intensity in −UTR axons (n=6)
		POSITION		axon1	axon2	axon3	axon4	axon5	axon6		AVERAGE	STDEVA	SEM
		(pixels)
GROWTH CONE		1 to 10		0.005	0.018	0.007	0.004	0.039	0.0138		0.0144667	0.0131889	0.00439629
		11 to 20		0.006	0.034	0.012	0	0.053	0.0449		0.0249833	0.0219818	0.00732728
		21 to 30		0.016	0.022	0.006	0.009	0.041	0.0412		0.0225333	0.0154203	0.00514011
		31 to 40		0.003	0.017	0.003	0.017	0.024	0.0299		0.01565	0.0109222	0.00364074
		41 to 50		0.004	0.009	0.004	0	0.005	0.0225		0.00741667	0.00792727	0.00264242
		51 to 60		0.003	0.006	0.003	0.013	0.004	0.0425		0.0119167	0.015448	0.00514934
		61 to 70		0.002	0.006	0.005	0.007	0.002	0.0485		0.01175	0.0181211	0.00604037
		71 to 80		0.005	0.006	0.007	0.017	0.011	0.0348		0.0134667	0.0113396	0.00377987
		81 to 90		0.003	0.01	0.005	0.045	0.029	0.0267		0.0197833	0.0165203	0.00550678
		91 to 100		0.012	0.003	0.003	0.025	0.028	0.0251		0.0160167	0.0115049	0.00383495
		101 to 110		0.003	0.005	0.003	0.021	0.016	0.0371		0.0141833	0.0134864	0.00449545
		111 to 120		0.007	0.004	0.004	0.04	0.004	0.0346		0.0156	0.0169352	0.00564506
		121 to 130		0.003	0.002	0.003	0.051	0.012	0.0304		0.0169	0.0198872	0.00662906
		131 to 140		0.007	0.005	0.001	0.051	0.002	0.0123		0.01305	0.0190235	0.00634118
PROXIMAL AXON		141 to 150		0.004	0.011	0.003	0.054	0.008	0.0186		0.0164333	0.0192439	0.00641462
