# Supplementary material for: The RNA Binding Protein Igf2bp1 Is Required for Zebrafish RGC Axon Outgrowth In Vivo
Source: PLoS One. 2015 Sep 1;10(9):e0134751. doi: 10.1371/journal.pone.0134751 (PMC4556669; doi:10.1371/journal.pone.0134751)
Supplement: S2 Spreadsheet — (XLSX) [file pone.0134751.s009.xlsx]

## Sheet: Sheet1
Data from Figure 1q-s
			plus UTR axon1											plus UTR axon2											plus UTR axon3											plus UTR axon4											plus UTR axon5
		pixels	0 min	10 min	20 min	30 min	40 min	50 min	60 min	70 min	80 min	90 min		0 min	10 min	20 min	30 min	40 min	50 min	60 min	70 min	80 min	90 min		0 min	10 min	20 min	30 min	40 min	50 min	60 min	70 min	80 min	90 min		0 min	10 min	20 min	30 min	40 min	50 min	60 min	70 min	80 min	90 min		0 min	10 min	20 min
		1 to 10	0	0	0.002	0.01	0.019	0.042	0.064	0.048	0.101	0.153		0	6.471e-05	0.003	0.009	0.01	0.02	0.019	0.036	0.075	0.067		0	0	0.003	0.0009655	0.013	0.038	0.058	0.08	0.074	0.045		0	0	0.0004994	0.0001961	0.006	0.011	0.019	0.024	0.037	0.042		0	0	0
		11 to 20	0	0	0.0005545	0.014	0.035	0.052	0.051	0.069	0.156	0.109		0.000372	0	0.002	0.004	0.017	0.029	0.033	0.045	0.057	0.055		0	0.0002858	0	0.0007555	0.011	0.022	0.02	0.051	0.056	0.046		0	0	0	0.004	0.006	0.012	0.018	0.022	0.035	0.043		0.0001948	0	0
		21 to 30	0	0	0.0003218	0.008	0.022	0.033	0.056	0.094	0.087	0.064		0.0001019	0.0004653	0.003	0.008	0.017	0.035	0.036	0.068	0.04	0.094		0.0002647	0.0003285	2.053e-05	0.0002366	0.002	0.002	0.008	0.024	0.064	0.071		0.0001859	0	0.0009556	0.0005519	0.005	0.005	0.022	0.027	0.014	0.032		0	0	0
		31 to 40	0	0	0.003	0.011	0.016	0.019	0.04	0.091	0.061	0.049		0	2.698e-05	0.0003151	0.003	0.004	0.031	0.031	0.057	0.054	0.056		0	0.0001333	0	0.002	0.0007027	0	0.0002942	0.004	0.043	0.056		0	0	0	0	0.0001659	0.003	0.014	0.023	0.034	0.03		0	0	0
		41 to 50	0	0	0.003	0.013	0.02	0.02	0.043	0.097	0.032	0.005		0	0.0008139	0.002	0.008	0.017	0.03	0.036	0.052	0.068	0.056		0	0.0004666	0	0.002	0	0.005	0.0005941	0.006	0.061	0.073		0	0	0	0	0.0005375	0.005	0.008	0.005	0.023	0.035		0	0.0004648	0.0004648
		51 to 60	0	0	0.001	0.012	0.022	0.029	0.054	0.095	0.025	0.038		0	0.0005102	0.001	0.002	0.006	0.02	0.024	0.046	0.055	0.077		0	0	0	0.003	0.0006076	0.0007249	0.002	0.003	0.016	0.082		0	0	0	4.325e-05	0	0.01	0.007	0.007	0.019	0.053		0	0	0
		61 to 70	0	0	0	0	0.006	0.024	0.058	0.04	0.027	0.051		0	0.004	0.002	0.003	0.006	0.016	0.031	0.023	0.07	0.045		0	0	0	0.003	0.0009726	0.002	0.004	0.0008503	0.031	0.039		0	0	0.000189	0.000534	0	0.008	0.016	0.004	0.022	0.034		0	0	0
		71 to 80	0	0	0	0.002	0.003	0.013	0.041	0.021	0.054	0.052		0	0	0	0.001	0.016	0.018	0.03	0.032	0.041	0.049		0	0	0	0.002	0.003	0.006	0.0004168	0.003	0.011	0.06		0	0	0.0001322	0	0.003	0.001	0.008	0.016	0.023	0.032		0	0	0
		81 to 90	0	0	0	0	0.006	0.0003115	0.017	0.004	0.054	0.05		0	0	0	0.004	0.003	0.003	0.028	0.038	0.027	0.06		0	0	0	0	0.005	0.0002269	0.007	0	0.016	0.025		0	0	0.0006849	0	0.003	5.394e-05	0.0006264	0.006	0.002	0.024		0	0	0
		91 to 100	0	0	0	0	0.004	0.009	0.0009104	0.019	0.024	0.001		0	0	0	0.005	0.01	0.01	0.025	0.019	0.048	0.041		0	0	0	0	0.0005066	0.002	0.008	0	0.004	0.014		0	0	0	0	0.001	0.002	0.007	0.009	0.008	0.018		0	0	0
		101 to 110	0	0	0	0	0.000158	0.006	0.01	0.025	0.002	0.012		0	0	0.001	0.002	0.008	0.014	0.006	0.054	0.059	0.037		0	0	0.0001083	0	0.006	0.002	0	0	0.002	0.003		0	0	0	0.000368	0.003	0.008	0.007	0.002	0.002	0.004		0	0	0
		111 to 120	0	0	0	0	0.0005656	0.0002759	0.005	0.004	0.028	0.015		0	0	7.249e-05	0.008	0.006	0.0001284	0.014	0.048	0.031	0.041		0	0	0.001	0	0.0001212	0	0.002	0.0004539	0.005	0.006		0	0	0	0	0	0.004	0.003	0.009	0.002	0.0008183		0	0	0
		121 to 130	0	0	0	0.0004049	0.002	0.003	0.005	0.005	0.02	0.009		0	0	0.002	0.002	0.005	0.01	0.019	0.024	0.034	0.064		0	0	0	0	0	0.006	0.0007663	0.0003201	0.009	0.015		0	0	0	0.003	0.001	0	0.005	0.001	0.005	0.0009807		0	0	0
		131 to 140	0	0	0	0	0.000396	0.008	0.002	0.0005275	0	0		0	0	0.0009334	0	0.002	0.024	0.018	0.029	0.03	0.044		0	0	0.0003922	0	0	0	0.002	0.002	0	0.0003759		0	0	0	0.0007042	0.0009417	0.006	0.0008787	0.006	0.005	0.001		0	0	0
		141 to 150	0	0	0	0	0.001	0.005	0.003	0.004	0	0		0	0	0	0	0.002	0.004	0.005	0.014	0.034	0.014		0	0	0	0	0	0	0	0.001	0.003	0.007		0	0	0	0	0	0	0.006	0.002	0.013	0.034		0	0	0
			BaUTR											pA
		Time	axon1	axon2	axon3	axon4	axon5	axon6	axon7	axon8	axon9	axon10		axon1	axon2	axon3	axon4	axon5	axon6
		0	0	-1e-05	-5e-06	-3e-06	-4e-06	-2e-05	-5e-06	-2e-05	-4e-06	-2e-05		2e-05	-0.0001	-0.0004	9e-06	-1e-05	-0.0004
		1	0	-4e-05	-2e-05	0	-5e-06	-2e-06	-2e-05	-2e-05	-3e-05	-2e-05		-0.0002	-0.0001	-0.0003	3e-06	-9e-05	-0.0004
		2	-0.0001	-0.0001	-5e-05	-3e-05	-5e-06	-1e-05	-5e-05	-6e-05	-0.0002	-4e-05		-6e-06	-0.0005	-9e-05	-0.0001	-0.0002	-0.0009
		3	-0.0011	-0.0004	-0.0001	-3e-05	-0.0002	-8e-05	-0.0001	-0.0002	-0.0012	-0.0002		-0.0003	-0.0003	-0.0002	0.0006	-0.0003	-0.0012
		4	-0.0021	-0.0008	-0.0005	-0.0003	-0.0003	-0.0003	-0.0005	-8e-05	-0.0013	-0.0003		-0.0001	-0.0008	-0.0002	0.0007	-0.0004	-0.0004
		5	-0.003	-0.0017	-0.0014	-0.0005	-0.0008	-0.0007	-0.0014	-0.0005	-0.0019	-0.0002		3e-05	-0.0016	-0.0001	0.0017	-0.0002	-0.0009
		6	-0.0049	-0.0015	-0.0019	-0.0012	-0.0018	-0.001	-0.0019	-0.0007	-0.0031	-0.0007		0.0001	-0.0016	-0.0002	0.0018	-0.0006	-0.0004
		7	-0.0068	-0.0019	-0.0036	-0.0016	-0.0025	-0.0014	-0.0036	-0.0011	-0.0037	-0.0003		-0.0003	-0.0016	-0.0004	0.0019	-0.0003	-4e-07
		8	-0.0078	-0.0023	-0.0053	-0.0022	-0.0029	-0.0021	-0.0053	-0.0011	-0.0031	-0.0028		-0.0001	-0.0015	-0.0005	0.0029	-0.0015	-0.0002
		9	-0.0078	-0.0027	-0.0049	-0.0027	-0.0035	-0.0024	-0.0049	-0.0018	-0.003	-0.0036		-0.0001	-0.0014	-0.0004	0.0039	-0.0023	-0.0008
			plus UTR				minus UTR
			axon1	-0.0001		pA	axon1	-3e-06
			axon2	-3e-05			axon2	-0.0002
			axon3	-6e-05			axon3	-2e-05
			axon4	-3e-05			axon4	0.0004
			axon5	-4e-05			axon5	-0.0002
			axon6	-3e-05			axon6	3e-05
			axon7	-6e-05
			axon8	-2e-05
			axon9	-4e-05
			axon10	-3e-05
				-4.4e-05
[truncated: 117 more columns]
