# Supplementary material for: The RNA Binding Protein Igf2bp1 Is Required for Zebrafish RGC Axon Outgrowth In Vivo
Source: PLoS One. 2015 Sep 1;10(9):e0134751. doi: 10.1371/journal.pone.0134751 (PMC4556669; doi:10.1371/journal.pone.0134751)
Supplement: S3 Spreadsheet — (XLS) [file pone.0134751.s010.xls]

## Sheet: Sheet1
Graphs used in Figure 1 q-s
