# Supplementary material for: The RNA Binding Protein Igf2bp1 Is Required for Zebrafish RGC Axon Outgrowth In Vivo
Source: PLoS One. 2015 Sep 1;10(9):e0134751. doi: 10.1371/journal.pone.0134751 (PMC4556669; doi:10.1371/journal.pone.0134751)
Supplement: S4 Spreadsheet — (XLSX) [file pone.0134751.s011.xlsx]

## Sheet: Sheet1
	Acridine orange cell counts from Imaris, Figure 4m
		wt	p53	e3i3	p53+e3i3
		108	79	284	180
		56	54	387	175
		79	39	425	159
		84	55	186	438
		109	28	390	310
		39	53	302	404
		44	24	386	435
		18	76	489	450
		9	59	441	289
		75		502	295
	mean	62.1	51.88	379.2	313.5
	SEM	11.0055	6.343	30.8447	36.3493
