# Supplementary material for: The RNA Binding Protein Igf2bp1 Is Required for Zebrafish RGC Axon Outgrowth In Vivo
Source: PLoS One. 2015 Sep 1;10(9):e0134751. doi: 10.1371/journal.pone.0134751 (PMC4556669; doi:10.1371/journal.pone.0134751)
Supplement: S5 Spreadsheet — (XLSX) [file pone.0134751.s012.xlsx]

## Sheet: Sheet1
Data from figure 5d
			RGC axon and cell body counting from figure 5d
			emGFP (n=28)				Igf2bp1(wt) (n=11)				Igf2bp1(Y399E)(n=16)
			#axons	#soma	axon/soma		#axons	#soma	axons/soma		#axons	#soma	axons/soma
			8	46	0.174		22	23	0.957		8	18	0.444
			7	40	0.175		17	31	0.548		12	25	0.48
			17	41	0.415		25	52	0.481		8	18	0.444
			29	55	0.527		19	46	0.413		7	27	0.259
			43	69	0.623		6	8	0.75		0	30	0
			41	41	1		31	56	0.554		6	22	0.273
			29	59	0.492		15	53	0.283		6	15	0.4
			23	41	0.561		15	17	0.882		7	26	0.269
			12	12	1		17	22	0.773		2	23	0.087
			13	13	1		34	37	0.919		5	12	0.417
			39	39	1		31	35	0.886		0	50	0
			33	57	0.579			avg	0.676909		0	11	0
			10	15	0.667			stdev	0.230723		5	42	0.119
			8	17	0.471			sem	0.0695657		5	33	0.152
			9	27	0.333						3	13	0.231
			6	30	0.2						0	22	0
			16	26	0.615							avg	0.223438
			11	17	0.647							stdev	0.177377
			6	11	0.545							sem	0.0443442
			8	8	1
			19	33	0.576
			16	31	0.516
			14	14	1
			12	26	0.462
			9	10	0.9
			9	17	0.529
			8	8	1
			15	18	0.833
				avg	0.637143
				stdev	0.267434
				sem	0.0505403
